# Supplementary material for: Facial Hemiplegia Treated with Botulinum Toxin: A Case Report
Source: Diseases. 2022 Sep 22;10(4):67. doi: 10.3390/diseases10040067 (PMC9590075; doi:10.3390/diseases10040067)
Supplement: Supplementary file 1 [file diseases-10-00067-s001.zip]

Archive with 1 entries (1 files):
- diseases-1903343-supplementary.pdf
